# Supplementary material for: Association between Sagittal Cervical Spinal Alignment and Degenerative Cervical Spondylosis: A Retrospective Study Using a New Scoring System
Source: J Clin Med. 2022 Mar 23;11(7):1772. doi: 10.3390/jcm11071772 (PMC8999493; doi:10.3390/jcm11071772)
Supplement: Supplementary file 1 [file jcm-11-01772-s001.zip]

Archive with 4 entries (4 files):
- File_S1.pdf
- Table_S1.pdf
- Table_S2.pdf
- Table_S3.pdf
